# Supplementary material for: House Dust Avoidance during Pregnancy and Subsequent Infant Development: The Japan Environment and Children’s Study
Source: Int J Environ Res Public Health. 2021 Apr 17;18(8):4277. doi: 10.3390/ijerph18084277 (PMC8073752; doi:10.3390/ijerph18084277)
Supplement: Supplementary file 1 [file ijerph-18-04277-s001.zip]

Archive with 1 entries (1 files):
- ijerph-1157034-SI.pdf
